# Supplementary material for: ﻿Hypericumliboense (Hypericaceae), a new species from Guizhou, China
Source: PhytoKeys. 2024 Jan 12;237:37–49. doi: 10.3897/phytokeys.237.110482 (PMC10799301; doi:10.3897/phytokeys.237.110482)
Supplement: XML Treatment for Hypericum liboense [file phytokeys.237.110482-treatment1.xml]

<!DOCTYPE tp:taxon-treatment
  PUBLIC "-//TaxonX//DTD Taxonomic Treatment Publishing DTD v0 20100105//EN" "tax-treatment-NSO.dtd">
<tp:taxon-treatment xmlns:tp="http://www.plazi.org/taxpub"><tp:treatment-meta><kwd-group><label>Taxon classification</label><kwd>
                <named-content content-type="kingdom">Plantae</named-content>
              </kwd><kwd>
                <named-content content-type="order">Malpighiales</named-content>
              </kwd><kwd>
                <named-content content-type="family">Hypericaceae</named-content>
              </kwd></kwd-group><mixed-citation publication-type="journal"><person-group><name><surname>Wu</surname><given-names>Tian-Rou</given-names></name><name><surname>Xu</surname><given-names>Jian</given-names></name><name><surname>An</surname><given-names>Ming-Tai</given-names></name><name><surname>Yu</surname><given-names>Jiang-Hong</given-names></name><name><surname>Liu</surname><given-names>Feng</given-names></name><name><surname>Chen</surname><given-names>Zheng-Ren</given-names></name></person-group><article-title>﻿<italic><tp:taxon-name><tp:taxon-name-part taxon-name-part-type="genus" reg="Hypericum">Hypericum</tp:taxon-name-part><tp:taxon-name-part taxon-name-part-type="species" reg="liboense">liboense</tp:taxon-name-part></tp:taxon-name></italic> (<tp:taxon-name><tp:taxon-name-part taxon-name-part-type="genus" reg="Hypericaceae">Hypericaceae</tp:taxon-name-part></tp:taxon-name>), a new species from Guizhou, China</article-title><source>PhytoKeys</source><day>12</day><month>01</month><year>2024</year><volume>237</volume><fpage>37</fpage><lpage>49</lpage><pub-id pub-id-type="doi">10.3897/phytokeys.237.110482</pub-id></mixed-citation></tp:treatment-meta><tp:nomenclature><label>﻿</label><tp:taxon-name>
              <object-id xmlns:xlink="http://www.w3.org/1999/xlink" content-type="arpha" xlink:type="simple">B3BBA475-295B-5C93-A944-E8145B5069AA</object-id>
              <tp:taxon-name-part taxon-name-part-type="genus" reg="Hypericum">Hypericum</tp:taxon-name-part>
              <tp:taxon-name-part taxon-name-part-type="species" reg="liboense">liboense</tp:taxon-name-part>
              <object-id xmlns:xlink="http://www.w3.org/1999/xlink" content-type="ipni" xlink:type="simple">urn:lsid:ipni.org:names:77334341-1</object-id>
            </tp:taxon-name><tp:taxon-authority>M.T.An &amp; T.R.Wu</tp:taxon-authority><tp:taxon-status xmlns:xlink="http://www.w3.org/1999/xlink" xlink:type="simple">sp. nov.</tp:taxon-status><xref ref-type="fig" rid="F2">Fig. 2</xref></tp:nomenclature><tp:treatment-sec sec-type="material" id="SECID0ET5BG"><title>Type.</title><p>China, Guizhou Province, Libo County, Maolan National Nature Reserve, elev. 947, <named-content xmlns:xlink="http://www.w3.org/1999/xlink" content-type="dwc:verbatimCoordinates" xlink:type="simple"><named-content content-type="geo-json" specific-use="{&#34;type&#34;:&#34;Point&#34;,&#34;coordinates&#34;:[107.950000,25.266667]}" id="NCID0E35BG" xlink:type="simple">25°16'N, 107°57'E</named-content></named-content>, 21 April 2022, Jian Xu, Mingtai An and Tianrou Wu 220421(Holotype: GZAC–LB–0001, Isotype: GZAC–LB–0002).</p></tp:treatment-sec><tp:treatment-sec sec-type="diagnosis" id="SECID0EB6BG"><title>Diagnosis.</title><p>This species is similar to <italic><tp:taxon-name><tp:taxon-name-part taxon-name-part-type="genus" reg="Hypericum">H.</tp:taxon-name-part><tp:taxon-name-part taxon-name-part-type="species" reg="monogynum">monogynum</tp:taxon-name-part></tp:taxon-name></italic> in terms of morphology. The main difference between the two species is that the leaves of <italic><tp:taxon-name><tp:taxon-name-part taxon-name-part-type="genus" reg="Hypericum">H.</tp:taxon-name-part><tp:taxon-name-part taxon-name-part-type="species" reg="liboense">liboense</tp:taxon-name-part></tp:taxon-name></italic> are sessile and semi-clasped (vs. leaves sessile or brachypetiolate). The leaves of <italic><tp:taxon-name><tp:taxon-name-part taxon-name-part-type="genus" reg="Hypericum">H.</tp:taxon-name-part><tp:taxon-name-part taxon-name-part-type="species" reg="liboense">liboense</tp:taxon-name-part></tp:taxon-name></italic> are long elliptical to long circular, and the edges are whole and wavy (vs. oblanceolate or elliptic to long circular, flat). <italic><tp:taxon-name><tp:taxon-name-part taxon-name-part-type="genus" reg="Hypericum">H.</tp:taxon-name-part><tp:taxon-name-part taxon-name-part-type="species" reg="liboense">liboense</tp:taxon-name-part></tp:taxon-name></italic> leaves are thickly papery to thinly leathery (vs. thickly papery), with a white powder on the abaxial side leading to a grey-white appearance (vs. abaxially without grey). Main lateral veins of leaves 8–15 pairs (vs. 4–6 pairs), with the midvein on both sides convex, the main lateral veins obvious branches from the midvein, the main lateral veins and tertiary vein forming an obvious network and obviously sagging (vs. tertiary vein obscure and not sunken). Inflorescences with 1–3 flowers (vs. 1–15(–30) flowers), calyx are elliptic or broad-ovate (vs. broad or narrowly elliptic or oblong to lanceolate or oblanceolate), 10–14 mm long, 4–6 mm wide (vs. 4.5–13 mm long and 1.2–2 mm wide), and veins obvious (vs. obscure) (Table <xref ref-type="table" rid="T2">2</xref>).</p></tp:treatment-sec><tp:treatment-sec sec-type="description" id="SECID0EYAAI"><title>Description.</title><p><bold><italic>Plants</italic></bold> Erect shrub, 0.5–1.3 m tall. Young branches reddish brown with a light white powder. Old branches dark reddish-brown or grey, cylindrical, with a lumpy rind after cracking off, and the cortex light red. <bold><italic>Leaves</italic></bold> opposite, sessile, with semi-clasping branchlets. The leaves are long elliptical to long circular, 4–8 cm long and 2–4 cm wide, with the middle entire part of the leaf usually the widest, the apex blunt round, with a fine cusp; leaf blade base cuneate to rounded, margin entire and slightly ruffled; thickly papery to thinly leathery, glabrous, the surface of the leaves green or dark green, the back of the leaves white and greyish-white; the main lateral veins of the leaves in 8–15 pairs, the midvein raised on both sides, and the base reddish; main lateral veins and midvein branching obviously, main lateral veins and tertiary vein forming an obvious network and concave on the leaf surface; wholly punctiform glands. <bold><italic>Inflorescence</italic></bold> with 1–3 flowers, emanating from the first segment of the stem; <bold><italic>peduncle</italic></bold> yellow-green, 1.3–3 cm long. <bold><italic>Flowers</italic></bold> 4–7 cm in diameter; bud ovular, apex subacute. <bold><italic>Calyx</italic></bold> 5, free, ovate to broadly ovate, 1–1.4 cm long, 0.4–0.6 cm wide, wholly punctiform glands, apex acute to rounded, entire margin, base light green, margin purplish red, midvein and veining obvious, and calyx enlarged in the fruit stage. <bold><italic>Petals</italic></bold> 5, yellow, without flush, open, triangular obovate, slightly curved, 2.8–3.5 cm long, 1.6–2.2 cm wide, approximately, margin entire, glandular. <bold><italic>Stamens</italic></bold> in 5 fascicles, each with 23–40 stamens, 1.3–3.4 cm long, several times the length of the petal, anthers yellow to dark orange, with glands. <bold><italic>Ovary</italic></bold> ovulate or sub-globular, 3–5 mm long, 2.5–5 mm wide. <bold><italic>Style</italic></bold> 1.3–2.2 cm long, styles partly united (style confluent almost to apex and then curved outwards into 5 splits), stigma small, lavender. <bold><italic>Capsule</italic></bold> broadly oval-shaped or oval-shaped and conical, 10–14 mm long and 6–10 mm wide, light green, dark brown when ripe.</p></tp:treatment-sec><tp:treatment-sec sec-type="phenology" id="SECID0EGCAI"><title>Phenology.</title><p>Flowering from April to June; fruiting from June to September.</p></tp:treatment-sec><tp:treatment-sec sec-type="distribution" id="SECID0ELCAI"><title>Distribution and ecology.</title><p>This species is known to be found only in Libo County, Guizhou Province, China, on the top of a mountain in a karst landscape, alt. 947 m.</p></tp:treatment-sec><tp:treatment-sec sec-type="etymology" id="SECID0EQCAI"><title>Etymology.</title><p>The species name “liboense” refers to the origin of the type specimen, Libo County, Guizhou Province.</p></tp:treatment-sec><tp:treatment-sec sec-type="conservation status" id="SECID0E6CAI"><title>Conservation status.</title><p>In the 2022–2023 period, we sampled the <italic><tp:taxon-name><tp:taxon-name-part taxon-name-part-type="genus" reg="Hypericum">H.</tp:taxon-name-part><tp:taxon-name-part taxon-name-part-type="species" reg="liboense">liboense</tp:taxon-name-part></tp:taxon-name></italic> population and found two more sites around the location where the species was first discovered, each with a population of approximately 20 plants. The habitat of <italic><tp:taxon-name><tp:taxon-name-part taxon-name-part-type="genus" reg="Hypericum">H.</tp:taxon-name-part><tp:taxon-name-part taxon-name-part-type="species" reg="liboense">liboense</tp:taxon-name-part></tp:taxon-name></italic> is mainly from the exposed rock gully area above the middle of the mountain to the top of the mountain. The soil in the plant habitat is poor, the soil layer is weak in its ability to retain water, and drought is common. At present, <italic><tp:taxon-name><tp:taxon-name-part taxon-name-part-type="genus" reg="Hypericum">H.</tp:taxon-name-part><tp:taxon-name-part taxon-name-part-type="species" reg="liboense">liboense</tp:taxon-name-part></tp:taxon-name></italic> is not known to be distributed in the low-altitude areas below the foot of the mountain and the middle of the mountain, so we hypothesize that the current availability of habitat for <italic><tp:taxon-name><tp:taxon-name-part taxon-name-part-type="genus" reg="Hypericum">H.</tp:taxon-name-part><tp:taxon-name-part taxon-name-part-type="species" reg="liboense">liboense</tp:taxon-name-part></tp:taxon-name></italic> is relatively poor and the population is relatively endangered. However, because our current investigation of the survival status and threat factors of <italic><tp:taxon-name><tp:taxon-name-part taxon-name-part-type="genus" reg="Hypericum">H.</tp:taxon-name-part><tp:taxon-name-part taxon-name-part-type="species" reg="liboense">liboense</tp:taxon-name-part></tp:taxon-name></italic> is not sufficiently comprehensive to provide information on the specific distribution of this population, we recommend that <italic><tp:taxon-name><tp:taxon-name-part taxon-name-part-type="genus" reg="Hypericum">H.</tp:taxon-name-part><tp:taxon-name-part taxon-name-part-type="species" reg="liboense">liboense</tp:taxon-name-part></tp:taxon-name></italic> be classified as “data missing” (<xref ref-type="bibr" rid="B15">IUCN 2017</xref>).</p></tp:treatment-sec><tp:treatment-sec><!--Section generated to contain objects referenced in tp:taxon-treatment.--><fig id="F2" position="float" orientation="portrait"><object-id xmlns:xlink="http://www.w3.org/1999/xlink" content-type="doi" xlink:type="simple">10.3897/phytokeys.237.110482.figure2</object-id><object-id xmlns:xlink="http://www.w3.org/1999/xlink" content-type="arpha" xlink:type="simple">DB02DD51-A98C-5A80-9F84-551495FF4644</object-id><label>Figure 2.</label><caption><p><italic><tp:taxon-name><tp:taxon-name-part taxon-name-part-type="genus" reg="Hypericum">Hypericum</tp:taxon-name-part><tp:taxon-name-part taxon-name-part-type="species" reg="liboense">liboense</tp:taxon-name-part></tp:taxon-name></italic><bold>A</bold> habitat <bold>B</bold> flower (a) undulating leaf margins <bold>C</bold> flower anatomy (a) petal (b) stamens (c) pistil (d) calyx (e) anther (f) gland <bold>D</bold><italic><tp:taxon-name><tp:taxon-name-part taxon-name-part-type="genus" reg="Hypericum">H.</tp:taxon-name-part><tp:taxon-name-part taxon-name-part-type="species" reg="liboense">liboense</tp:taxon-name-part></tp:taxon-name></italic> branch with flowers <bold>E</bold> stylus <bold>F</bold> veins and glandular points of calyx <bold>G</bold> leaf blade half-clasping twig <bold>H</bold> abaxial side of calyx <bold>I</bold> blade <bold>J</bold> veins and glands <bold>K</bold> anatomy of fructus (a) whole fructus (b) longitudinal section of fructus (c) cross-section of fructus</p></caption><graphic xmlns:xlink="http://www.w3.org/1999/xlink" xlink:href="phytokeys-237-037_article-110482__-g002.jpg" position="float" orientation="portrait" xlink:type="simple" id="oo_965897.jpg"><uri content-type="original_file" xlink:type="simple">https://binary.pensoft.net/fig/965897</uri></graphic></fig><table-wrap id="T2" position="float" orientation="portrait"><label>Table 2.</label><caption><p>Morphological comparison of <italic><tp:taxon-name><tp:taxon-name-part taxon-name-part-type="genus" reg="Hypericum">Hypericum</tp:taxon-name-part><tp:taxon-name-part taxon-name-part-type="species" reg="liboense">liboense</tp:taxon-name-part></tp:taxon-name></italic> and similar species.</p></caption><table id="TID0E21AI" rules="all"><tbody><tr><th rowspan="1" colspan="1"/><th rowspan="1" colspan="1">
                <italic>
                  <tp:taxon-name><tp:taxon-name-part taxon-name-part-type="genus" reg="Hypericum">H.</tp:taxon-name-part><tp:taxon-name-part taxon-name-part-type="species" reg="liboense">liboense</tp:taxon-name-part></tp:taxon-name>
                </italic>
              </th><th rowspan="1" colspan="1">
                <italic>
                  <tp:taxon-name><tp:taxon-name-part taxon-name-part-type="genus" reg="Hypericum">H.</tp:taxon-name-part><tp:taxon-name-part taxon-name-part-type="species" reg="monogynum">monogynum</tp:taxon-name-part></tp:taxon-name>
                </italic>
              </th><th rowspan="1" colspan="1">
                <italic>
                  <tp:taxon-name><tp:taxon-name-part taxon-name-part-type="genus" reg="Hypericum">H.</tp:taxon-name-part><tp:taxon-name-part taxon-name-part-type="species" reg="kouytchense">kouytchense</tp:taxon-name-part></tp:taxon-name>
                </italic>
              </th><th rowspan="1" colspan="1">
                <italic>
                  <tp:taxon-name><tp:taxon-name-part taxon-name-part-type="genus" reg="Hypericum">H.</tp:taxon-name-part><tp:taxon-name-part taxon-name-part-type="species" reg="patulum">patulum</tp:taxon-name-part></tp:taxon-name>
                </italic>
              </th></tr><tr><td rowspan="1" colspan="1">Petiole</td><td rowspan="1" colspan="1">Leaves sessile, semi-amplexicaul</td><td rowspan="1" colspan="1">Leaves sessile or brachy petiolate</td><td rowspan="1" colspan="1">Leaves petiolate, 0.5–1.5 mm long</td><td rowspan="1" colspan="1">Leaves petiolate, 0.5–2 mm long</td></tr><tr><td rowspan="1" colspan="1">Leaf texture</td><td rowspan="1" colspan="1">Thickly papery to thinly leathery</td><td rowspan="1" colspan="1">Thickly papery</td><td rowspan="1" colspan="1">Thickly papery</td><td rowspan="1" colspan="1">Thickly papery</td></tr><tr><td rowspan="1" colspan="1">Leaf morphology</td><td rowspan="1" colspan="1">Long elliptical to long circular</td><td rowspan="1" colspan="1">Oblanceolate or elliptic to long circular</td><td rowspan="1" colspan="1">Elliptic, lanceolate to ovate or triangular ovate</td><td rowspan="1" colspan="1">Blade lanceolate or oblong-lanceolate to ovate or oblong-ovate</td></tr><tr><td rowspan="1" colspan="1">Leaf margin</td><td rowspan="1" colspan="1">Slight undulation</td><td rowspan="1" colspan="1">Flat</td><td rowspan="1" colspan="1">Flat</td><td rowspan="1" colspan="1">Flat</td></tr><tr><td rowspan="1" colspan="1">Leaf lower epidermis character</td><td rowspan="1" colspan="1">Greyish white with white powder</td><td rowspan="1" colspan="1">Light green, not grey</td><td rowspan="1" colspan="1">Light green, not grey</td><td rowspan="1" colspan="1">Abaxially rather glaucous</td></tr><tr><td rowspan="1" colspan="1">Midvein</td><td rowspan="1" colspan="1">Midvein raised on both sides of the leaf surface</td><td rowspan="1" colspan="1">Midvein flat on the leaf surface</td><td rowspan="1" colspan="1">Midvein flat on the leaf surface</td><td rowspan="1" colspan="1">Midvein flat on the leaf surface</td></tr><tr><td rowspan="1" colspan="1">Main lateral veins</td><td rowspan="1" colspan="1">8–15-paired</td><td rowspan="1" colspan="1">4–6-paired</td><td rowspan="1" colspan="1">3–4-paired</td><td rowspan="1" colspan="1">3-paired</td></tr><tr><td rowspan="1" colspan="1">Tertiary reticulation</td><td rowspan="1" colspan="1">Conspicuous, sunken on the leaf surface</td><td rowspan="1" colspan="1">Not very conspicuous</td><td rowspan="1" colspan="1">Obscure or invisible</td><td rowspan="1" colspan="1">Scarcely visible</td></tr><tr><td rowspan="1" colspan="1">Inflorescence</td><td rowspan="1" colspan="1">1–3-flowered</td><td rowspan="1" colspan="1">1–15(–30)-flowered</td><td rowspan="1" colspan="1">1–7(–11)-flowered</td><td rowspan="1" colspan="1">1–15-flowered</td></tr><tr><td rowspan="1" colspan="1">Anther</td><td rowspan="1" colspan="1">Yellow, glandular</td><td rowspan="1" colspan="1">Yellow to dark orange, glandular</td><td rowspan="1" colspan="1">Yellow, glandular</td><td rowspan="1" colspan="1">Yellow, glandless</td></tr><tr><td rowspan="1" colspan="1">Calyx size</td><td rowspan="1" colspan="1">Elliptic or broad ovate, larger, 10–14×4–6 mm</td><td rowspan="1" colspan="1">Broad or narrowly elliptic or oblong to lanceolate or oblanceolate, smaller, 4.5–13×1.2–2 mm</td><td rowspan="1" colspan="1">Oblong-ovate to lanceolate, larger, 7–15×2.5–7 mm</td><td rowspan="1" colspan="1">Broadly ovate or broadly elliptic or subcircular to oblong-elliptic or obovate-spatulate, 5–10×3.5–7 mm</td></tr><tr><td rowspan="1" colspan="1">Calyx margin</td><td rowspan="1" colspan="1">Margin entire</td><td rowspan="1" colspan="1">Margin entire</td><td rowspan="1" colspan="1">Margin entire</td><td rowspan="1" colspan="1">Margin eroded-denticulate to ciliolate with markedly hyaline margin</td></tr><tr><td rowspan="1" colspan="1">Thin veins of calyx</td><td rowspan="1" colspan="1">Obvious</td><td rowspan="1" colspan="1">Obscure</td><td rowspan="1" colspan="1">Obscure</td><td rowspan="1" colspan="1">Obscure</td></tr></tbody></table></table-wrap></tp:treatment-sec><ref-list><ref id="B15"><mixed-citation xmlns:xlink="http://www.w3.org/1999/xlink" xlink:type="simple">IUCN (<year>2017</year>) Guidelines for Using the IUCN Red List Categories and Criteria. Version 13. <ext-link xlink:href="http://cmsdocs.s3.amazonaws.com/RedListGuidelines.pdf" ext-link-type="uri" xlink:type="simple">http://cmsdocs.s3.amazonaws.com/RedListGuidelines.pdf</ext-link></mixed-citation></ref></ref-list></tp:taxon-treatment>
